# Supplementary material for: ﻿A new Gammarus species from Xinjiang Uygur Autonomous Region (China) with a key to Xinjiang freshwater gammarids (Crustacea, Amphipoda, Gammaridae)
Source: Zookeys. 2022 Mar 25;1090:129–47. doi: 10.3897/zookeys.1090.78834 (PMC8975802; doi:10.3897/zookeys.1090.78834)
Supplement: XML Treatment for Gammarus zhouqiongi [file zookeys.1090.78834-treatment2.xml]

<!DOCTYPE tp:taxon-treatment
  PUBLIC "-//TaxonX//DTD Taxonomic Treatment Publishing DTD v0 20100105//EN" "tax-treatment-NSO.dtd">
<tp:taxon-treatment xmlns:tp="http://www.plazi.org/taxpub"><tp:treatment-meta><kwd-group><label>Taxon classification</label><kwd>
                <named-content content-type="kingdom">Animalia</named-content>
              </kwd><kwd>
                <named-content content-type="order">Amphipoda</named-content>
              </kwd><kwd>
                <named-content content-type="family">Gammaridae</named-content>
              </kwd></kwd-group><mixed-citation publication-type="journal"><person-group><name><surname>Zhang</surname><given-names>Kui</given-names></name><name><surname>Wang</surname><given-names>Jun</given-names></name><name><surname>Ge</surname><given-names>Yihao</given-names></name><name><surname>Ma</surname><given-names>Jishun</given-names></name><name><surname>Zhou</surname><given-names>Qiong</given-names></name></person-group><article-title>﻿A new <italic><tp:taxon-name><tp:taxon-name-part taxon-name-part-type="genus" reg="Gammarus">Gammarus</tp:taxon-name-part></tp:taxon-name></italic> species from Xinjiang Uygur Autonomous Region (China) with a key to Xinjiang freshwater gammarids (<tp:taxon-name><tp:taxon-name-part taxon-name-part-type="subphylum">Crustacea</tp:taxon-name-part></tp:taxon-name>, <tp:taxon-name><tp:taxon-name-part taxon-name-part-type="order">Amphipoda</tp:taxon-name-part></tp:taxon-name>, <tp:taxon-name><tp:taxon-name-part taxon-name-part-type="family">Gammaridae</tp:taxon-name-part></tp:taxon-name>)</article-title><source>Zookeys</source><day>25</day><month>03</month><year>2022</year><volume>1090</volume><fpage>129</fpage><lpage>147</lpage><pub-id pub-id-type="doi">10.3897/zookeys.1090.78834</pub-id></mixed-citation></tp:treatment-meta><tp:nomenclature><label>﻿</label><tp:taxon-name>
              <object-id xmlns:xlink="http://www.w3.org/1999/xlink" content-type="arpha" xlink:type="simple">8DD5FE36-1847-5F25-A704-4575574D15FD</object-id>
              <tp:taxon-name-part taxon-name-part-type="genus" reg="Gammarus">Gammarus</tp:taxon-name-part>
              <tp:taxon-name-part taxon-name-part-type="species" reg="zhouqiongi">zhouqiongi</tp:taxon-name-part>
              <object-id xmlns:xlink="http://www.w3.org/1999/xlink" content-type="zoobank" xlink:type="simple">http://zoobank.org/0120F1C0-D50B-45C7-A9C0-B32650AAD6F2</object-id>
            </tp:taxon-name><tp:taxon-status xmlns:xlink="http://www.w3.org/1999/xlink" xlink:type="simple">sp. nov.</tp:taxon-status><xref ref-type="fig" rid="F4">Figs 4</xref><xref ref-type="fig" rid="F5">, 5</xref><xref ref-type="fig" rid="F6">, 6</xref><xref ref-type="fig" rid="F7">, 7</xref><xref ref-type="fig" rid="F8">, 8</xref><xref ref-type="fig" rid="F9">, 9</xref><xref ref-type="fig" rid="F10">, 10</xref></tp:nomenclature><tp:treatment-sec sec-type="material" id="SECID0E3YAG"><title>Material examined.</title><p><bold><italic>Holotype</italic></bold>: male (GAHBH-001), 14.9 mm, Habahe County (<named-content xmlns:xlink="http://www.w3.org/1999/xlink" content-type="dwc:verbatimCoordinates" xlink:type="simple"><named-content content-type="geo-json" specific-use="{&#34;type&#34;:&#34;Point&#34;,&#34;coordinates&#34;:[86.350000,48.080000]}" id="NCID0EKZAG" xlink:type="simple">48.08°N, 86.35°E</named-content></named-content>), altitude 528 m, Xinjiang Uygur Autonomous Region, China, October 16, 2020, collected by Kui Zhang. <bold><italic>Paratypes</italic></bold>: female (GAHBH-002), 12.3 mm; five males and three females (GAHBH003-010), same data as holotype. three males and two females (GAKLY001-005), Emin County (<named-content xmlns:xlink="http://www.w3.org/1999/xlink" content-type="dwc:verbatimCoordinates" xlink:type="simple"><named-content content-type="geo-json" specific-use="{&#34;type&#34;:&#34;Point&#34;,&#34;coordinates&#34;:[84.420000,46.760000]}" id="NCID0EVZAG" xlink:type="simple">46.76°N, 84.42°E</named-content></named-content>), altitude 991 m, Xinjiang Uygur Autonomous Region, China, July 12, 2015, collected by Jun Wang and Yihao Ge.</p><fig id="F4" position="float" orientation="portrait"><object-id xmlns:xlink="http://www.w3.org/1999/xlink" content-type="doi" xlink:type="simple">10.3897/zookeys.1090.78834.figure4</object-id><object-id xmlns:xlink="http://www.w3.org/1999/xlink" content-type="arpha" xlink:type="simple">64BB5C44-E27F-5EC1-85CB-92B81785023C</object-id><label>Figure 4.</label><caption><p><italic><tp:taxon-name><tp:taxon-name-part taxon-name-part-type="genus" reg="Gammarus">Gammarus</tp:taxon-name-part><tp:taxon-name-part taxon-name-part-type="species" reg="zhouqiongi">zhouqiongi</tp:taxon-name-part></tp:taxon-name></italic> sp. nov., holotype.</p></caption><graphic xmlns:xlink="http://www.w3.org/1999/xlink" xlink:href="zookeys-1090-129-g004.jpg" position="float" orientation="portrait" xlink:type="simple" id="oo_663293.jpg"><uri content-type="original_file" xlink:type="simple">https://binary.pensoft.net/fig/663293</uri></graphic></fig></tp:treatment-sec><tp:treatment-sec sec-type="etymology" id="SECID0ES1AG"><title>Etymology.</title><p>The specific name was to thank Professor Zhou for funding this study.</p></tp:treatment-sec><tp:treatment-sec sec-type="diagnosis" id="SECID0EX1AG"><title>Diagnosis.</title><p>Peduncle articles IV–V of antenna II with clusters of short setae; merus to carpus of pereopod III with clusters of long setae that exceed the width of the underlying segment on posterior margins; epimeral plates III with subacute posterodistal corners; inner ramus of uropod III more than twice times as long as peduncle, reaching 0.7 times the length of outer ramus, both inner and outer margins of inner ramus and the inner margins of outer ramus with plumose setae, and outer margin of outer ramus with long simple setae.</p></tp:treatment-sec><tp:treatment-sec sec-type="description" id="SECID0E31AG"><title>Description of male holotype.</title><p>(GAHBH-001), 14.9 mm.</p><p><bold><italic>Head</italic>.</bold> (Fig. <xref ref-type="fig" rid="F5">5A</xref>): eyes reniform, inferior antennal sinus deep.</p><fig id="F5" position="float" orientation="portrait"><object-id xmlns:xlink="http://www.w3.org/1999/xlink" content-type="doi" xlink:type="simple">10.3897/zookeys.1090.78834.figure5</object-id><object-id xmlns:xlink="http://www.w3.org/1999/xlink" content-type="arpha" xlink:type="simple">9F184C8A-A2FF-5569-94BA-E177E10CF3D9</object-id><label>Figure 5.</label><caption><p><italic><tp:taxon-name><tp:taxon-name-part taxon-name-part-type="genus" reg="Gammarus">Gammarus</tp:taxon-name-part><tp:taxon-name-part taxon-name-part-type="species" reg="zhouqiongi">zhouqiongi</tp:taxon-name-part></tp:taxon-name></italic> sp. nov., male holotype <bold>A</bold> head <bold>B</bold> antenna I <bold>C</bold> flagellar article of antenna I with aesthetasc <bold>D</bold> antenna II <bold>E</bold> calceoli of antenna II <bold>F</bold> upper lip <bold>G</bold> lower lip <bold>H</bold> left mandible <bold>I</bold> incisor and lacinia mobilis of right mandible <bold>J</bold> left maxilla I <bold>K</bold> distal part of palp article II of right maxilla I <bold>L</bold> maxilla II <bold>M</bold> maxilliped.</p></caption><graphic xmlns:xlink="http://www.w3.org/1999/xlink" xlink:href="zookeys-1090-129-g005.jpg" position="float" orientation="portrait" xlink:type="simple" id="oo_663294.jpg"><uri content-type="original_file" xlink:type="simple">https://binary.pensoft.net/fig/663294</uri></graphic></fig><p>Antenna I (Fig. <xref ref-type="fig" rid="F5">5B, C</xref>): peduncle articles I–III in length ratio 1.0: 0.7: 0.4 bearing short setae; flagellum with 30 articles, most with aesthetascs; accessory flagellum with five articles; both primary and accessory flagella bearing small setae distally.</p><p>Antenna II (Fig. <xref ref-type="fig" rid="F5">5D, E</xref>): peduncle articles III–V in length ratio 1.0: 3.0: 2.9, peduncle article III with lateral setae, articles IV and V of peduncle with clusters of lateral and medial setae; flagellum with 14 articles, each article with setae along ventral margins; articles II–VI with calceoli.</p><p>Upper lip (Fig. <xref ref-type="fig" rid="F5">5F</xref>): ventral margin rounded, with minute setae on the distal part.</p><p>Mandible (Fig. <xref ref-type="fig" rid="F5">5H, I</xref>): left mandible incisor with five teeth; lacinia mobilis with four teeth; spine row with five pairs of plumose setae; articles I–III of palp in length radio 1.0: 2.3: 3.0, second article of palp with 11 marginal setae, article III with three A-setae, three B-setae, 19 D-setae, and five E-setae apically; incisor of right mandible with four teeth; lacinia mobilis bifurcate, with a row of small teeth at the end.</p><p>Lower lip (Fig. <xref ref-type="fig" rid="F5">5G</xref>): inner lobes lacking, outer lobes covered with thin setae.</p><p>Maxilla I (Fig. <xref ref-type="fig" rid="F5">5J, K</xref>): asymmetrical, left inner plate with 14 plumose setae on medial margin; outer plate with 11 robust serrated apical spines, each spine with small teeth; second article of left palp with six slender spines, two long setae and one spine with small setae; second article of right palp with five stout spines, one stiff seta and one slender spine.</p><p>Maxilla II (Fig. <xref ref-type="fig" rid="F4">4L</xref>): inner plate with 15 plumose facial setae in an oblique row; inner and outer plates with long setae apically.</p><p>Maxilliped (Fig. <xref ref-type="fig" rid="F4">4M</xref>): inner plate with three stout apical spines, one subapical spine, eight simple setae, and 12 plumose setae; outer plate bearing a row of blade spines and six plumose setae apically; article IV of palp hooked, with a group of setae at hinge of unguis.</p><p><bold><italic>Pereon</italic>.</bold> Gnathopod I (Fig. <xref ref-type="fig" rid="F6">6A, B</xref>): coxal plate bearing one seta on both anterior and posterior margins; basis with long setae on anterior and posterior margins; carpus 1.1 times as long as wide, 0.7 times as long as propodus; propodus oval, palm with one medial spine and 16 spines on posterior margin and surface; dactylus with one seta on outer margin.</p><fig id="F6" position="float" orientation="portrait"><object-id xmlns:xlink="http://www.w3.org/1999/xlink" content-type="doi" xlink:type="simple">10.3897/zookeys.1090.78834.figure6</object-id><object-id xmlns:xlink="http://www.w3.org/1999/xlink" content-type="arpha" xlink:type="simple">E615BAAD-8E53-5340-BDF9-83930A6E7B97</object-id><label>Figure 6.</label><caption><p><italic><tp:taxon-name><tp:taxon-name-part taxon-name-part-type="genus" reg="Gammarus">Gammarus</tp:taxon-name-part><tp:taxon-name-part taxon-name-part-type="species" reg="zhouqiongi">zhouqiongi</tp:taxon-name-part></tp:taxon-name></italic> sp. nov., male holotype <bold>A</bold> gnathopod I <bold>B</bold> propodus and dactylus of gnathopod I <bold>C</bold> gnathopod II <bold>D</bold> propodus and dactylus of gnathopod II <bold>E</bold> epimeral plate I <bold>F</bold> epimeral plate II <bold>G</bold> epimeral plate III <bold>H</bold> dorsal margins of urosomites I–III.</p></caption><graphic xmlns:xlink="http://www.w3.org/1999/xlink" xlink:href="zookeys-1090-129-g006.jpg" position="float" orientation="portrait" xlink:type="simple" id="oo_663295.jpg"><uri content-type="original_file" xlink:type="simple">https://binary.pensoft.net/fig/663295</uri></graphic></fig><p>Gnathopod II (Fig. <xref ref-type="fig" rid="F6">6C, D</xref>): coxal plate bearing three setae and one seta on anterior and posterior margins; basis with long setae on anterior and posterior margins; carpus 1.2 times as long as wide, 0.6 times as long as propodus; propodus subrectangular, palm margin with one medial spine and four spines on lateral posterior margin and surface; dactylus with one seta on outer margin.</p><p>Pereopod III (Fig. <xref ref-type="fig" rid="F7">7A, B</xref>): both anterior and posterior margins of coxal plate bearing one setae; basis elongate, with setae along anterior and posterior margins; merus with two spines accompanied by one seta on anterior margin and clusters of long setae on posterior margin, 1 spine accompanied by setae in anterodistal corner; carpus with five spines accompanied by setae on posterior margin, one spine with setae in anterodistal corner; propodus with five spines accompanied by setae on posterior margin and one spine on posterodistal corner; dactylus with one plumose seta on anterior margin, and one setae at hinge of unguis.</p><fig id="F7" position="float" orientation="portrait"><object-id xmlns:xlink="http://www.w3.org/1999/xlink" content-type="doi" xlink:type="simple">10.3897/zookeys.1090.78834.figure7</object-id><object-id xmlns:xlink="http://www.w3.org/1999/xlink" content-type="arpha" xlink:type="simple">0FC4CE9C-90A2-5844-B064-3A2AAE00F702</object-id><label>Figure 7.</label><caption><p><italic><tp:taxon-name><tp:taxon-name-part taxon-name-part-type="genus" reg="Gammarus">Gammarus</tp:taxon-name-part><tp:taxon-name-part taxon-name-part-type="species" reg="zhouqiongi">zhouqiongi</tp:taxon-name-part></tp:taxon-name></italic> sp. nov., male holotype <bold>A</bold> pereopod III <bold>B</bold> dactylus of pereopod III <bold>C</bold> pereopod IV <bold>D</bold> dactylus of pereopod IV <bold>E</bold> pereopod V <bold>F</bold> dactylus of pereopod V <bold>G</bold> pereopod VI <bold>H</bold> dactylus of pereopod VI <bold>I</bold> pereopod VII <bold>J</bold> dactylus of pereopod VII <bold>K</bold> telson.</p></caption><graphic xmlns:xlink="http://www.w3.org/1999/xlink" xlink:href="zookeys-1090-129-g007.jpg" position="float" orientation="portrait" xlink:type="simple" id="oo_663296.jpg"><uri content-type="original_file" xlink:type="simple">https://binary.pensoft.net/fig/663296</uri></graphic></fig><p>Pereopod IV (Fig. <xref ref-type="fig" rid="F7">7C, D</xref>): coxal plate concave, bearing five setae on posterior margin; basis with clusters of setae on anterior and posterior margin; merus has several clusters of setae on posterior margin and 1 spine on anterior margin, anterodistal corner with one spine accompanied by setae; carpus with five spines on posterior margin and two spines accompanied by setae on posterodistal corner; propodus with seven spines accompanied by setae on posterior margin and two spines on posterodistal corner; dactylus with one plumose seta on anterior margin and one seta at hinge of unguis.</p><p>Pereopod V (Fig. <xref ref-type="fig" rid="F7">7E, F</xref>): coxal plate bearing two setae on posterior margin; basis expanded, with setae and six spines on anterior margin, anterodistal corner with one spine and three setae, posterior margin with seven setae; merus with three spines accompanied by setae on both anterior margin and anterodistal corner, posterior margin with one spine and posterodistal corner with three spines; carpus with three or two groups of spines on anterior margin and posterior margin, respectively; propodus with five groups of spines on anterior margin; dactylus with one plumose seta on posterior margin, and one seta at hinge of unguis.</p><p>Pereopod VI (Fig. <xref ref-type="fig" rid="F7">7G, H</xref>): coxal plate bearing two setae on posterior margin; basis expanded, with three setae and four spines on anterior margin, anterodistal corner with two spines accompanied by setae, posterior margin with nine setae; merus with three pairs of spines on anterior margin and three spines accompanied by setae on anterodistal corner, posterior margin with one pair of spines and posterodistal corner with three spines; carpus with three or two groups of spines on anterior margin and posterior margin, respectively; propodus with five groups of spines on anterior margin, posterior margin with one spine and five setae; dactylus with one plumose seta on posterior margin, and one seta at hinge of unguis.</p><p>Pereopod VII (Fig. <xref ref-type="fig" rid="F7">7I, J</xref>): coxal plate bearing three setae on posterior margin; basis expanded, with two setae and six spines on anterior margin, anterodistal corner with three spines, eleven setae on posterior margin and one spines accompanied by three setae on posterodistal corner, respectively; both mersus and carpus with three spines on anterior margin and one spine on posterior margin; propodus with five groups of spines on anterior margin and two setae on posterior margin; dactylus with one plumose seta on posterior margin and one seta at hinge of unguis.</p><p>Coxal gills (Figs <xref ref-type="fig" rid="F6">6C</xref>, <xref ref-type="fig" rid="F7">7A–E</xref>): coxal gill of gnathopod II longer than basis; gills of pereopod III–V are almost as long as their basis; gills of pereopod VI–VII are shorter than their basis.</p><p><bold><italic>Pleon</italic>.</bold> Epimeral plates (Fig. <xref ref-type="fig" rid="F6">6E–G</xref>): plate I ventrally rounded, bearing seven setae on anteroventral margin and two setae on posterior margin; plate II with four spines on ventral margin and four setae on posterior margin, posterodistal corner blunt; plate III with four spines on ventral margin and three setae on posterior margin, posterodistal corner subacute.</p><p>Pleopods (Fig. <xref ref-type="fig" rid="F7">7A–C</xref>): similar, peduncle with two retinacula accompanied by two or three setae; outer ramus slightly shorter than inner ramus, both inner and outer rami fringed with plumose setae.</p><p><bold><italic>Urosome</italic>.</bold> Urosomites (Fig. <xref ref-type="fig" rid="F6">6H</xref>): urosomite I with two-one-one-two spines accompanied by setae on dorsal margin; urosomite II with two-one-one-two spines accompanied by setae on dorsal margin; urosomite III with one-one-one-one spine accompanied by one seta.</p><p>Uropods I–III (Fig. <xref ref-type="fig" rid="F8">8D–F</xref>): uropod I peduncle with one basofacial spine, one and three spines on inner and outer margins, with one and two spines on inner and outer distal corners, respectively; inner ramus with one spine on inner margin; outer ramus with one and two spines on inner and outer margins, respectively; both rami with five terminal spines. Uropod II peduncle with two spines on both inner and outer margins and one distal spine on each corner; inner ramus with three spines on inner margin, outer ramus with two spines on outer margin, both rami with five terminal spines. Uropod III peduncle with one spine accompanied by three setae and eight distal spines; inner ramus about 2.4 times as long as peduncle, reaching 0.7 times the length of outer ramus, with two spines on inner margin, both inner margin and outer margin have plumose setae; proximal article of outer ramus with five pairs of spines accompanied by several simple setae on outer margin, inner margin with both simple setae and plumose setae, and four distal spines accompanied by long simple setae; terminal article with long simple setae.</p><fig id="F8" position="float" orientation="portrait"><object-id xmlns:xlink="http://www.w3.org/1999/xlink" content-type="doi" xlink:type="simple">10.3897/zookeys.1090.78834.figure8</object-id><object-id xmlns:xlink="http://www.w3.org/1999/xlink" content-type="arpha" xlink:type="simple">F7C7219D-5002-5E1B-9607-0BE8B65489DF</object-id><label>Figure 8.</label><caption><p><italic><tp:taxon-name><tp:taxon-name-part taxon-name-part-type="genus" reg="Gammarus">Gammarus</tp:taxon-name-part><tp:taxon-name-part taxon-name-part-type="species" reg="zhouqiongi">zhouqiongi</tp:taxon-name-part></tp:taxon-name></italic> sp. nov. <bold>A–F</bold> male holotype <bold>G</bold> female paratype <bold>A</bold> plepod I <bold>B</bold> pleopod II <bold>C</bold> pleopod III <bold>D</bold> uropod I <bold>E</bold> uropod II <bold>F</bold> uropod III <bold>G</bold> telson.</p></caption><graphic xmlns:xlink="http://www.w3.org/1999/xlink" xlink:href="zookeys-1090-129-g008.jpg" position="float" orientation="portrait" xlink:type="simple" id="oo_663297.jpg"><uri content-type="original_file" xlink:type="simple">https://binary.pensoft.net/fig/663297</uri></graphic></fig><p>Telson (Fig. <xref ref-type="fig" rid="F7">7K</xref>): deeply cleft, approximately as long as wide; left lobe with two spines and two setae on surface; right lobe with one spine and one single seta; each lobe bearing three distal spines.</p></tp:treatment-sec><tp:treatment-sec sec-type="description" id="SECID0EPFBG"><title>Description of paratype female.</title><p>(GAHBH-002). 12.3 mm</p><p><bold><italic>Pereon</italic></bold>. Gnathopod I (Fig. <xref ref-type="fig" rid="F9">9A, B</xref>): coxal plate bearing one seta on both anterior and posterior margins; basis with long setae on anterior and posterior margins; propodus oval, palm with 8 spines on posterior margin and surface; dactylus with one seta on outer margin.</p><fig id="F9" position="float" orientation="portrait"><object-id xmlns:xlink="http://www.w3.org/1999/xlink" content-type="doi" xlink:type="simple">10.3897/zookeys.1090.78834.figure9</object-id><object-id xmlns:xlink="http://www.w3.org/1999/xlink" content-type="arpha" xlink:type="simple">CFE3C186-0A70-5DDC-A481-45CD85DC83B5</object-id><label>Figure 9.</label><caption><p><italic><tp:taxon-name><tp:taxon-name-part taxon-name-part-type="genus" reg="Gammarus">Gammarus</tp:taxon-name-part><tp:taxon-name-part taxon-name-part-type="species" reg="zhouqiongi">zhouqiongi</tp:taxon-name-part></tp:taxon-name></italic> sp. nov., female paratype (GAHBH-002) <bold>A</bold> gnathopod I <bold>B</bold> propodus of gnathopod I <bold>C</bold> gnathopod II <bold>D</bold> propodus of gnathopod II <bold>E</bold> uropod I <bold>F</bold> uropod II <bold>G</bold> uropod III.</p></caption><graphic xmlns:xlink="http://www.w3.org/1999/xlink" xlink:href="zookeys-1090-129-g009.jpg" position="float" orientation="portrait" xlink:type="simple" id="oo_663298.jpg"><uri content-type="original_file" xlink:type="simple">https://binary.pensoft.net/fig/663298</uri></graphic></fig><p>Gnathopod II (Fig. <xref ref-type="fig" rid="F9">9C, D</xref>): coxal plate bearing three setae and one seta on anterior and posterior margins; basis with long setae on anterior and posterior margins; propodus subrectangular, palm margin with four spines on lateral posterior margin and surface; dactylus with one seta on outer margin.</p><p>Pereopods III–VII (Fig. <xref ref-type="fig" rid="F10">10A–E, J–N</xref>): similar to those of males.</p><fig id="F10" position="float" orientation="portrait"><object-id xmlns:xlink="http://www.w3.org/1999/xlink" content-type="doi" xlink:type="simple">10.3897/zookeys.1090.78834.figure10</object-id><object-id xmlns:xlink="http://www.w3.org/1999/xlink" content-type="arpha" xlink:type="simple">500796ED-84BE-5B17-83E1-6EDC2D3D0982</object-id><label>Figure 10.</label><caption><p><italic><tp:taxon-name><tp:taxon-name-part taxon-name-part-type="genus" reg="Gammarus">Gammarus</tp:taxon-name-part><tp:taxon-name-part taxon-name-part-type="species" reg="zhouqiongi">zhouqiongi</tp:taxon-name-part></tp:taxon-name></italic> sp. nov., female paratype (GAHBH-002) <bold>A</bold> pereopod III <bold>B</bold> pereopod IV <bold>C</bold> pereopod V <bold>D</bold> pereopod VI <bold>E</bold> pereopod VII <bold>F</bold> oostegite of gnathopod II <bold>G</bold> oostegite of pereopod III <bold>H</bold> oostegite of pereopod IV <bold>I</bold> oostegite of pereopod V <bold>J</bold> dactylus of pereopod III <bold>K</bold> dactylus of pereopod IV <bold>L</bold> dactylus of pereopod V <bold>M</bold> dactylus of pereopod VI <bold>N</bold> dactylus of pereopod VII.</p></caption><graphic xmlns:xlink="http://www.w3.org/1999/xlink" xlink:href="zookeys-1090-129-g010.jpg" position="float" orientation="portrait" xlink:type="simple" id="oo_663299.jpg"><uri content-type="original_file" xlink:type="simple">https://binary.pensoft.net/fig/663299</uri></graphic></fig><p>Oostegite (Fig. <xref ref-type="fig" rid="F9">9F–I</xref>): oostegite of gnathopod II broad, oostegites of pereopods III–V elongated and oostegite of pereopod V smallest.</p><p><bold><italic>Urosome</italic></bold>. Uropods I–III (Fig. <xref ref-type="fig" rid="F9">9G–F</xref>): uropod I peduncle with one or three spines on inner and outer margins respectively, with one spine on both inner and outer distal corners; both rami with two spines on inner margin and five terminal spines. Uropod II peduncle with one or two spines on inner and outer margins respectively and one distal spine on each corner; both rami with two spines on inner margin and five terminal spines. Uropod III peduncle with one spine accompanied by setae and eight distal spines; inner ramus about 2 times as long as peduncle, reaching 0.8 times the length of outer ramus, with four spines on inner margin and one distal spine accompanied by long setae, both inner and outer margins have plumose setae; proximal article of outer ramus with one spine and three pairs of spines accompanied by several simple setae on outer margin, inner margin with both simple setae and plumose setae, and four distal spines accompanied by long simple setae; terminal article with long simple setae.</p><p>Telson (Fig. <xref ref-type="fig" rid="F8">8G</xref>): deeply cleft, approximately as long as wide; left lobe with two spines and two setae on surface; right lobe with two setae; each lobe bearing three distal spines.</p></tp:treatment-sec><tp:treatment-sec sec-type="habitat" id="SECID0E3JBG"><title>Habitat.</title><p>This species was collected from streams and the adjacent small puddles, usually under big rocks.</p></tp:treatment-sec><tp:treatment-sec sec-type="remarks" id="SECID0EBKBG"><title>Remarks.</title><p>The new species <italic><tp:taxon-name><tp:taxon-name-part taxon-name-part-type="genus" reg="Gammarus">Gammarus</tp:taxon-name-part><tp:taxon-name-part taxon-name-part-type="species" reg="zhouqiongi">zhouqiongi</tp:taxon-name-part></tp:taxon-name></italic> sp. nov. is similar to <italic><tp:taxon-name><tp:taxon-name-part taxon-name-part-type="genus" reg="Gammarus">G.</tp:taxon-name-part><tp:taxon-name-part taxon-name-part-type="species" reg="takesensis">takesensis</tp:taxon-name-part></tp:taxon-name></italic> in pereopods III and IV with straight setae on posterior margin; epimeral plates III with subacute posterodistal corners; and inner ramus of uropod III about 0.7 times as long as outer ramus. It differs from <italic><tp:taxon-name><tp:taxon-name-part taxon-name-part-type="genus" reg="Gammarus">G.</tp:taxon-name-part><tp:taxon-name-part taxon-name-part-type="species" reg="takesensis">takesensis</tp:taxon-name-part></tp:taxon-name></italic> (<italic><tp:taxon-name><tp:taxon-name-part taxon-name-part-type="genus" reg="Gammarus">G.</tp:taxon-name-part><tp:taxon-name-part taxon-name-part-type="species" reg="takesensis">takesensis</tp:taxon-name-part></tp:taxon-name></italic> in parentheses) by accessory flagellum of antenna I with five articles (four articles); inner and outer margins of inner ramus and the inner margins of outer ramus of uropod III with long plumose setae (short plumose setae); posterodistal corner of basis of pereopod VII with spines and setae (only with setae).</p><p><italic><tp:taxon-name><tp:taxon-name-part taxon-name-part-type="genus" reg="Gammarus">Gammarus</tp:taxon-name-part><tp:taxon-name-part taxon-name-part-type="species" reg="zhouqiongi">zhouqiongi</tp:taxon-name-part></tp:taxon-name></italic> sp. nov. is also similar to <italic><tp:taxon-name><tp:taxon-name-part taxon-name-part-type="genus" reg="Gammarus">G.</tp:taxon-name-part><tp:taxon-name-part taxon-name-part-type="species" reg="tastiensis">tastiensis</tp:taxon-name-part></tp:taxon-name></italic> in peduncle articles IV–V of antenna II with short setae; pereopods III and IV with long and straight setae on posterior margin; both inner and outer margins of inner ramus and the inner margins of outer ramus of uropod III with plumose setae, and outer margin of outer ramus of uropod III with simple setae. It can be distinguished from <italic><tp:taxon-name><tp:taxon-name-part taxon-name-part-type="genus" reg="Gammarus">G.</tp:taxon-name-part><tp:taxon-name-part taxon-name-part-type="species" reg="tastiensis">tastiensis</tp:taxon-name-part></tp:taxon-name></italic> by the following characters (<italic><tp:taxon-name><tp:taxon-name-part taxon-name-part-type="genus" reg="Gammarus">G.</tp:taxon-name-part><tp:taxon-name-part taxon-name-part-type="species" reg="tastiensis">tastiensis</tp:taxon-name-part></tp:taxon-name></italic> in parentheses): inner ramus of uropod III more than 2 times as long as peduncle (inner ramus uropod III less than 2 times as long as peduncle); pereopods III–V are slender (strong).</p><p>A comparison between <italic><tp:taxon-name><tp:taxon-name-part taxon-name-part-type="genus" reg="Gammarus">Gammarus</tp:taxon-name-part></tp:taxon-name></italic> species in Xinjiang is presented in the following key.</p></tp:treatment-sec></tp:taxon-treatment>
